# Supplementary material for: Fcγ-Receptor-Independent Controlled Activation of CD40 Canonical Signaling by Novel Therapeutic Antibodies for Cancer Therapy
Source: Antibodies (Basel). 2024 Apr 18;13(2):31. doi: 10.3390/antib13020031 (PMC11036229; doi:10.3390/antib13020031)
Supplement: Supplementary file 1 [file antibodies-13-00031-s001.zip]

Archive with 1 entries (1 files):
- antibodies-2857541-supplementary.pdf
